# Supplementary material for: The chromosome-scale genome of black wolfberry (Lycium ruthenicum) provides useful genomic resources for identifying genes related to anthocyanin biosynthesis and disease resistance
Source: Plant Divers. 2025 Jan 6;47(2):201–13. doi: 10.1016/j.pld.2025.01.001 (PMC11963026; doi:10.1016/j.pld.2025.01.001)
Supplement: Multimedia component 1 [file mmc1.xlsx]

## Sheet: Table S1
Table S1: Statistics of PacBio Hifi sequencing data
Sample	Reads Number	Base Number	Mean Length	N50	max
C01	5627675	93610117449	16633.9	16205	56730
C02	5080700	82968635693	16330.2	15730	61820

## Sheet: Table S2
Table S2: Statistics of Hi-C sequencing data
Sample	Hi-C-01	Hi-C-02
Raw Reads Number	1045373192	1275594092
Raw Bases Number	156805978800	191339113800
Clean Reads Number	891427252	1140753160
Clean Reads Rate(%)	85.27	89.43
Clean Bases Number	133714087800	171112974000
Raw Q30 Bases Rate(%)	94.37	95.64
Clean Q30 Bases Rate(%)	95.41	96.21
Raw GC percent(%)	40.63	40.36
Clean GC percent(%)	40.07	40.05

## Sheet: Table S3
Table S3: The length and GC content of chromosomes
Chromosome	Length (bp)	GC content (%)	contig	Gap location
Chr01	232374690	38.6	1
Chr02	163815174	38.32	1
Chr03	212077492	38.41	2	32,499,221-32,499,720
Chr04	190836522	38.51	2	71,906,147-71,906,646
Chr05	168455903	38.57	1
Chr06	194829512	38.12	2	3,092,839-3,093,338
Chr07	233546130	38.13	1
Chr08	213660784	38.22	2	20,147,361-20,147,860
Chr09	219158102	38.25	1
Chr10	195267591	38.27	1
Chr11	184964807	38.33	1
Chr12	213176748	38.32	1

## Sheet: Table S4
Table S4: BUSCO assessment of L. ruthenicum genome
	Assembly (eudicots)		Assembly (embryophyta)
Item	Number	Percent (%)	Number	Percent (%)
Complete BUSCOs （C）	2299	0.988	1590	0.985
Complete and single-copy BUSCOs （S）	2171	0.933	1506	0.933
Complete and duplicated BUSCOs （D）	128	0.055	84	0.052
Fragmented BUSCOs （F）	3	0.001	6	0.004
Missing BUSCOs （M）	24	0.011	18	0.011
Total BUSCO groups searched	2326	1	2326	1

## Sheet: TableS5
Table S5: QV value of each chromosome
ID	QV value
Chr01	69.3253
Chr02	69.8512
Chr03	68.7493
Chr04	68.0769
Chr05	69.1122
Chr06	69.2703
Chr07	69.582
Chr08	64.5301
Chr09	69.6314
Chr10	72.2191
Chr11	69.7865
Chr12	69.8632

## Sheet: Table S6
Table S6: Summary of centromeres and telomeres on the chromosomes
	centromeres		telomeres
Chr ID	Start	End	Position1	Position2
Chr01	18300001	23400000	/	232,362,298-232,374,611
Chr02	51000001	54300000	1-12748	161,898,800-163,815,160
Chr03	110700001	115500000	/	212,075,887-212,077,491
Chr04	168900001	174600000	/	190,833,138-190,836,522
Chr05	92400001	98100000	1-3211	/
Chr06	82800001	88500000	1-5304	/
Chr07	173700001	179400000	/	/
Chr08	95700001	101700000	/	213,594,486-213,657,192
Chr09	168900001	174600000	1-18417	217,749,945-219,156,406
Chr10	69811965	70211771	/	195,256,866-195,267,436
Chr11	166079021	172942928	1-896	/
Chr12	29574627	33795193	107205-116886	/

## Sheet: Table S7
Table S7: Summary of repetitive sequences of L. ruthenicum genome
Type	Length (bp)	% in genome
LTR	1768469803	73.01
LTR-Gypsy	1044960942	43.14
LTR-Copia	203675455	8.41
Satellite	647409	0.03
Small RNA	3830417	0.16
Total	1980103586	81.75
DNA, DNA transposons; LINE, long interspersed nuclear element; SINE, short interspersed element; LTR, long terminal repeat

## Sheet: Table S8
Table S8: Annotation assessment of L. ruthenicum genome
	Annotation
Item	Number	Percent (%)
Complete BUSCOs （C）	2285	0.982
Complete and single-copy BUSCOs （S）	1785	0.767
Complete and duplicated BUSCOs （D）	500	0.215
Fragmented BUSCOs （F）	3	0.001
Missing BUSCOs （M）	38	0.017
Total BUSCO groups searched	2326	1

## Sheet: Table S9
Table S9: Gene ontology (GO) enrichment analysis for S. lycopersicum
GOID	Count	Namespace	Name	P value
GO:0016567	12	protein ubiquitination	biological process	9.41958e-289
GO:0006412	38	translation	biological process	2.38697e-258
GO:0009451	3	RNA modification	biological process	4.44382e-181
GO:0006952	5	defense response	biological process	3.01655e-176
GO:0009651	2	response to salt stress	biological process	2.76766e-153
GO:0046872	14	metal ion binding	molecular function	5.74136e-145
GO:0006511	22	ubiquitin-dependent protein catabolic process	biological process	2.52995e-117
GO:0016021	13	integral component of membrane	cellular component	4.56117e-105
GO:0003723	3	RNA binding	molecular function	7.83873e-82
GO:0046777	3	protein autophosphorylation	biological process	8.16825e-73
GO:0006486	3	protein glycosylation	biological process	6.91426e-70
GO:0007165	5	signal transduction	biological process	4.56973e-65
GO:0016491	3	oxidoreductase activity	molecular function	5.77071e-58
GO:0010228	6	vegetative to reproductive phase transition of meristem	biological process	3.5765e-57
GO:0009409	6	response to cold	biological process	1.83815e-44
GO:0009751	5	response to salicylic acid	biological process	1.423e-41
GO:0048364	4	root development	biological process	2.31492e-40
GO:0009873	2	ethylene-activated signaling pathway	biological process	3.88963e-37
GO:0009737	3	response to abscisic acid	biological process	4.08513e-37
GO:0048316	2	seed development	biological process	8.98348e-31
GO:0045944	8	positive regulation of transcription from RNA polymerase II promoter	biological process	1.57095e-26
GO:0009835	2	fruit ripening	biological process	2.36584e-25
GO:0048367	3	shoot system development	biological process	6.5635e-21
GO:0050832	6	defense response to fungus	biological process	1.28048e-18
GO:0004721	18	phosphoprotein phosphatase activity	molecular function	3.50991e-18
GO:0006357	6	regulation of transcription from RNA polymerase II promoter	biological process	1.33846e-17
GO:0010091	2	trichome branching	biological process	1.33861e-13
GO:0009753	2	response to jasmonic acid	biological process	3.16823e-12
GO:0010048	6	vernalization response	biological process	1.01852e-11
GO:0006400	8	tRNA modification	biological process	1.66205e-11

## Sheet: Table S10
Table S10: Gene ontology (GO) enrichment analysis for S. tuberosum
GOID	Count	Namespace	Name	P value
GO:0006412	6	translation	biological process	0
GO:0009451	11	RNA modification	biological process	0
GO:0016567	16	protein ubiquitination	biological process	0
GO:0046872	10	metal ion binding	molecular function	7.08E-312
GO:0009414	6	response to water deprivation	biological process	8.29E-312
GO:0006511	6	ubiquitin-dependent protein catabolic process	biological process	1.79204e-287
GO:0009651	9	response to salt stress	biological process	6.72253e-273
GO:0006468	4	protein phosphorylation	biological process	3.43832e-272
GO:0016021	6	integral component of membrane	cellular component	1.9626e-231
GO:0006952	81	defense response	biological process	4.633e-217
GO:0005886	33	plasma membrane	cellular component	1.05374e-206
GO:0009611	10	response to wounding	biological process	2.29961e-203
GO:0006979	6	response to oxidative stress	biological process	9.06825e-191
GO:0004674	15	protein serine/threonine kinase activity	molecular function	2.3676e-175
GO:0003723	4	RNA binding	molecular function	6.19221e-155
GO:0016705	16	oxidoreductase activity, acting on paired donors, with incorporation or reduction of molecular oxygen	molecular function	4.51349e-135
GO:0006486	4	protein glycosylation	biological process	7.08952e-132
GO:0005634	3	nucleus	cellular component	1.12857e-122
GO:0005975	3	carbohydrate metabolic process	biological process	1.57287e-121
GO:0007165	11	signal transduction	biological process	2.24463e-116
GO:0010228	7	vegetative to reproductive phase transition of meristem	biological process	3.45632e-111
GO:0008270	8	zinc ion binding	molecular function	8.28998e-111
GO:0016491	4	oxidoreductase activity	molecular function	4.53188e-109
GO:0046777	22	protein autophosphorylation	biological process	1.18793e-107
GO:0040008	6	regulation of growth	biological process	1.01216e-104
GO:0009826	3	unidimensional cell growth	biological process	7.14043e-103
GO:0006364	2	rRNA processing	biological process	2.28986e-96
GO:0009409	2	response to cold	biological process	4.23047e-96
GO:0003677	5	DNA binding	molecular function	1.59082e-91
GO:0009416	3	response to light stimulus	biological process	2.59765e-83

[truncated: 6 more sheets: Table S11, Table S12, Table S13, Table S14, Table S15, Table S16]
